# Supplementary material for: Bone Morphogenic Proteins and Their Antagonists in the Lower Airways of Stable COPD Patients
Source: Biology (Basel). 2023 Oct 3;12(10):1304. doi: 10.3390/biology12101304 (PMC10603834; doi:10.3390/biology12101304)
Supplement: Supplementary file 1 [file biology-12-01304-s001.zip]

Archive with 1 entries (1 files):
- biology-2575531-supplementary.pdf
